# Supplementary material for: A modified CD9 tag for efficient protein delivery via extracellular vesicles
Source: PLoS One. 2024 Oct 17;19(10):e0310083. doi: 10.1371/journal.pone.0310083 (PMC11486436; doi:10.1371/journal.pone.0310083)
Supplement: S2 File — (XLSX) [file pone.0310083.s002.xlsx]

## Sheet: Table1
List of plasmids
plasmids name	vector backborn/manufacturer
pCMV EGFP	gift from Connie Cepko (Addgene plasmid # 11153
pCMV HiBiT-EGFP	pCMV EGFP (modified by gibson assembly)
pCMV HiBiT-EGFP-CD9	pCMV HiBiT-EGFP (modified by gibson assembly)
pCMV HIBiT-EGFP-sCD9	pCMV HiBiT-EGFP-CD9 (modified by gibson assembly)
pCMV-HiBiT-EGFP-sCD9 R9	pCMV HIBiT-EGFP-sCD9 (modified by gibson assembly)
pCMV-HiBiT-EGFP-sCD9 FR	pCMV HIBiT-EGFP-sCD9 (modified by gibson assembly)
pCMV-HiBiT-EGFP-sCD9 HL6	pCMV HIBiT-EGFP-sCD9 (modified by gibson assembly)
pCMV-HiBiT-EGFP-sCD9 ZF5.3	pCMV HIBiT-EGFP-sCD9 (modified by gibson assembly)
pCMV HIBiT-EGFP-sCD9 INF	pCMV HIBiT-EGFP-sCD9 (modified by gibson assembly)
pCMV HIBiT-EGFP-sCD9 GALA	pCMV HIBiT-EGFP-sCD9 (modified by gibson assembly)
pCMV HIBiT-EGFP-sCD9 INF-TAT	pCMV HIBiT-EGFP-sCD9 (modified by gibson assembly)
pCMV HIBiT-EGFP-sCD9KL15-SN21	pCMV HIBiT-EGFP-sCD9 (modified by gibson assembly)
Piggy Bac EF1-LgBiT-HA-actin	PB-EF1-MCS-IRES-Neo cDNA Cloning and Expression Vecto (SBI, #PB533A-2)
Piggy Bac EF1-AcylationTag-EGFP	PB-EF1-MCS-IRES-Neo cDNA Cloning and Expression Vecto (SBI, #PB533A-2)
pCMV hyPBase	vector builder

## Sheet: Table2
List of antibodies
antigen	host	supplier	Dilution	Cat #
LAMP2	rabbit	proteintech	1/2000	66301-1-Ig
CD9	mouse	Wako	1/5000	014-27763
CD63	mouse	Wako	1/5000	012-27063
CD81	mouse	Wako	1/5000	011-27773
tubulin	mouse	Wako	1/10000	017-25031
GFP	rabbit	bioacademia	1/1¥5000	60-011
FLOT2	mouse	Santa Cruz	1/1000	sc-28320
HA	rabbit	proteintech	1/1000	51064-2-AP
